# Supplementary material for: Increased Ruminoreticular Temperature and Body Activity after Foot-and-Mouth Vaccination in Pregnant Hanwoo (Bos taurus coreanae) Cows
Source: Vaccines (Basel). 2021 Oct 22;9(11):1227. doi: 10.3390/vaccines9111227 (PMC8624786; doi:10.3390/vaccines9111227)
Supplement: Supplementary file 1 [file vaccines-09-01227-s001.zip]

Archive with 1 entries (1 files):
- vaccines-1379680-supplementary.pdf
